# Supplementary material for: Parameters of geochemical effect equation for lanthanides and their geochemical significance for a series of metamorphic coals
Source: Sci Rep. 2020 Aug 10;10:13491. doi: 10.1038/s41598-020-70477-1 (PMC7418026; doi:10.1038/s41598-020-70477-1)
Supplement: Supplementary file 1 — Supplementary Information. [file 41598_2020_70477_MOESM1_ESM.xlsx]

## Sheet: Sheet1
Elements	First ionization energy	Ion radius	Anders et al.1989 Chondrite 10-6				No.1	No.1/Chondrite	No.2	No.2/Chondrite	No.3	No.3/Chondrite	No.4	No.4/Chondrite	No.5	No.5/Chondrite	No.6	No.6/Chondrite	No.7	No.7/Chondrite	No.8	No.8/Chondrite	No.9	No.9/Chondrite	No.10	No.10/Chondrite	No.11	No.11/Chondrite	No.12	No.12/Chondrite	No.13	No.13/Chondrite	No.14	No.14/Chondrite	No.15	No.15/Chondrite	No.14/No.15	No.1/Theoretical values of chondrite	No.1/Theoretical values of chondrite 2	No.1/Deviation values of chondrite	No.2/Theoretical values of chondrite	No.2/Theoretical values of chondrite 2	No.2/Deviation values of chondrite	No.3/Theoretical values of chondrite	No.3/Theoretical values of chondrite 2	No.3/Deviation values of chondrite	No.4/Theoretical values of chondrite	No.4/Theoretical values of chondrite 2	No.4/Deviation values of chondrite
La	5.4	1.061	0.2347				17.23	73.4129	17.2	73.285	12.98	55.3046	15.52	66.127	14.55	61.994	17.89	76.225	15.96	68.0017	24.37	103.835	13.58	57.8611	20.68	88.1125	19.09	81.3379	13.88	59.1393	13.62	58.0315	15.82	67.4052	13.04	55.5603	1.21319	64.317	64.317	9.09587	64.7523	64.7523	8.53278	47.485	47.485	7.81962	59.7186	59.7186	6.40838
Ce	6.65	1.03	0.6032				33.11	54.8906	33.08	54.8408	23.63	39.1744	30.6	50.7294	26.65	44.181	32.35	53.6306	29.83	49.4529	43.54	72.1817	26.88	44.5623	34.37	56.9794	39.14	64.8873	26.81	44.4463	26.78	44.3966	29.81	49.4198	23.68	39.2573	1.25887	49.53	49.53	5.36058	49.7898	49.7898	5.05105	35.8346	35.8346	3.3398	46.4757	46.4757	4.25374
Pr	5.56	1.01	0.0891				3.77	42.312	3.74	41.9753	2.59	29.0685	3.64	40.853	2.79	31.3131	3.42	38.3838	3.29	36.9248	4.36	48.9338	3.04	34.119	3.29	36.9248	4.2	47.138	2.84	31.8743	3.06	34.3434	3.24	36.3636	2.62	29.4052	1.23664	39.99	39.99	2.32201	40.1366	40.1366	1.83871	28.3182	28.3182	0.750262	37.9319	37.9319	2.92107
Nd	6.07	1.03	0.4524				14.12	31.2113	14.09	31.145	9.43	20.8444	13.9	30.725	9.99	22.0822	12.19	26.9452	11.83	26.1494	14.66	32.405	11.88	26.2599	11.04	24.4032	14.87	32.8691	10.51	23.2317	11.74	25.9505	10.87	24.0274	9.49	20.977	1.14542	49.53	49.53	-18.3187	49.7898	49.7898	-18.6448	35.8346	35.8346	-14.9902	46.4757	46.4757	-15.7507
Sm	5.4	0.96	0.1471				2.82	19.1706	2.79	18.9667	1.71	11.6247	2.94	19.9864	1.75	11.8967	2.13	14.4799	2.15	14.6159	2.59	17.6071	2.35	15.9755	1.83	12.4405	2.97	20.1903	1.74	11.8287	2.37	16.1115	2.13	14.4799	1.73	11.7607	1.23121	16.14	16.14	3.03063	16.0036	16.0036	2.96309	9.5272	9.5272	2.09755	16.5724	16.5724	3.414
Eu	5.48	0.95	0.056				0.69	12.3214	0.64	11.4286	0.38	6.78571	0.62	11.0714	0.38	6.78571	0.54	9.64286	0.51	9.10714	0.55	9.82143	0.5	8.92857	0.46	8.21429	0.57	10.1786	0.36	6.42857	0.51	9.10714	0.49	8.75	0.4	7.14286	1.225	11.37	11.37	0.951429	11.177	11.177	0.251571	5.769	5.769	1.01671	12.3005	12.3005	-1.22907
Gd	5.94	0.94	0.1966				2.7	13.7335	2.67	13.5809	1.63	8.29095	2.86	14.5473	1.68	8.54527	2.04	10.3764	2.05	10.4273	2.56	13.0214	2.45	12.4619	1.95	9.91862	2.86	14.5473	1.74	8.85046	2.47	12.5636	2.3	11.6989	1.65	8.39268	1.39394	12.7219	6.6	1.01157	12.435	6.3504	1.14585	7.58016	2.0108	0.710786	13.6087	8.0286	0.938584
Tb	6.48	0.92	0.0363				0.41	11.2948	0.38	10.4683	0.26	7.16253	0.47	12.9477	0.26	7.16253	0.31	8.53994	0.32	8.81543	0.39	10.7438	0.4	11.0193	0.28	7.7135	0.44	12.1212	0.25	6.88705	5.64	155.372	8.47	233.333	12.54	345.455	0.675439	11.4732	-2.94	-0.178434	11.0974	-3.3028	-0.62904	7.03688	-5.5056	0.125654	12.592	-0.5152	0.355698
Dy	6.57	0.91	0.2427				2.48	10.2184	2.45	10.0948	1.52	6.26288	2.75	11.3309	1.51	6.22167	1.8	7.41656	1.87	7.70499	2.27	9.35311	2.28	9.39431	1.61	6.6337	2.73	11.2485	1.42	5.85084	2.24	9.2295	1.86	7.66378	1.54	6.34528	1.20779	10.8489	-7.71	-0.630473	10.4285	-8.1294	-0.333763	6.76524	-9.2638	-0.502364	12.0836	-4.7871	-0.752719
Ho	5.74	0.89	0.0556				0.5	8.99281	0.47	8.45324	0.31	5.57554	0.55	9.89209	0.31	5.57554	0.38	6.83453	0.37	6.65468	0.45	8.09353	0.48	8.63309	0.33	5.93525	0.53	9.53237	0.3	5.39568	0.49	8.81295	0.35	6.29496	0.32	5.7554	1.09375	9.60015	-17.25	-0.607344	9.09087	-17.7826	-0.637633	6.22196	-16.7802	-0.64642	11.0668	-13.3309	-1.17473
Er	5.81	0.88	0.1589				1.36	8.55884	1.33	8.37004	0.86	5.41221	1.6	10.0692	0.88	5.53807	1.12	7.04846	1.07	6.73379	1.3	8.18125	1.42	8.93644	0.93	5.85274	1.57	9.88043	0.84	5.28634	1.45	9.12524	1.05	6.60793	0.88	5.53807	1.19318	8.9758	-22.02	-0.416958	8.42204	-22.6092	-0.0519959	5.95032	-20.5384	-0.538111	10.5584	-17.6028	-0.489214
Tm	5.89	0.87	0.0242				0.2	8.26446	0.17	7.02479	0.14	5.78512	0.24	9.91736	0.14	5.78512	0.17	7.02479	0.16	6.61157	0.19	7.85124	0.21	8.67769	0.14	5.78512	0.24	9.91736	0.13	5.3719	0.22	9.09091	0.14	5.78512	0.16	6.61157	0.875	8.35145	-26.79	-0.0869872	7.75321	-27.4358	-0.728417	5.67868	-24.2966	0.106444	10.0501	-21.8747	-0.132705
Yb	5.98	0.86	0.1625				1.22	7.50769	1.19	7.32308	0.83	5.10769	1.55	9.53846	0.82	5.04615	1.08	6.64615	1.03	6.33846	1.18	7.26154	1.39	8.55385	0.82	5.04615	1.55	9.53846	0.8	4.92308	0.87	5.35385	1.24	7.63077	1.15	7.07692	1.07826	7.7271	-31.56	-0.219408	7.08438	-32.2624	0.238697	5.40704	-28.0548	-0.299348	9.54168	-26.1466	-0.00321846
Lu	4.81	0.85	0.0243				0.2	8.23045	0.18	7.40741	0.15	6.17284	0.25	10.2881	0.14	5.76132	0.2	8.23045	0.18	7.40741	0.2	8.23045	0.24	9.87654	0.15	6.17284	0.24	9.87654	0.15	6.17284	0.26	10.6996	0.16	6.58436	0.17	6.99588	0.941176	7.10275	-36.33	1.1277	6.41555	-37.089	0.991857	5.1354	-31.813	1.03744	9.0333	-30.4185	1.25477
Ce anomaly								12704.4		12642		6610.53		10854.1		8244.81		12293.1		10377.8		22054.2		8197.69		14249.1		16672.9		8090.44
Eu anomaly								810.851		743.944		270.284		764.675		277.426		479.372		456.143		601.63		507.81		367.329		707.159		265.875
Gd anomaly								648.665		594.758		231.288		698.826		238.383		377.344		373.767		535.575		497.174		315.963		648.803		235.699
Ce anomaly 1								0.984872		0.98878		0.977036		0.976021		1.00276		0.991494		0.986899		1.01263		1.00294		0.998942		1.04792		1.02371
Eu anomaly 1								0.759369		0.712086		0.691197		0.6493		0.673008		0.786682		0.737707		0.648639		0.632795		0.739478		0.593914		0.628295
Nd anomaly 1								1.09588		1.10381		1.13393		1.07526		1.14411		1.14294		1.12562		1.10399		1.12478		1.13859		1.06544		1.19644
REE							80.81	310.12	80.38	304.364	56.42	212.572	77.49	308.023	61.85	227.888	75.62	281.425	70.62	264.945	98.61	357.52	67.1	265.26	77.88	280.133	91	343.263	61.77	225.687
LREE							71.74	233.319	71.54	231.641	50.72	162.802	67.22	219.492	56.11	178.253	68.52	219.307	63.57	204.252	90.07	284.784	58.23	187.706	71.67	227.075	80.84	256.601	56.14	176.949
HREE							9.07	76.8009	8.84	72.7225	5.7	49.7698	10.27	88.531	5.74	49.6357	7.1	62.1173	7.05	60.6936	8.54	72.7363	8.87	77.5531	6.21	53.0579	10.16	86.6621	5.63	48.7382
LREE/HREE							7.90959	3.03797	8.09276	3.18528	8.89825	3.27111	6.54528	2.47927	9.77526	3.59122	9.6507	3.53054	9.01702	3.3653	10.5468	3.91529	6.56483	2.42036	11.5411	4.27975	7.95669	2.96094	9.97158	3.6306
[truncated: 142 more columns]

## Sheet: Sheet2
Average maximum reflectivity(R。max)	Sample Handling	LREE linear goodness of fit	HREE linear goodness of fit	REE linear goodness of fit	REE polynomial goodness of fit	REE exponential goodness of fit	REE log goodness of fit	REE power goodness of fit	LREE linear slopes	LREE intercept values	HREE linear slopes	HREE intercept values	REE slopes	REE intercept values	REE polynomial slopes	REE polynomial slopes 2	REE polynomial intercept values	REE exponential slopes	REE log slopes	REE log intercept values	REE power slopes	Exponential value of exponential function	Power values	Rmax	La(Deviation value)	Ce(Deviation value)	Pr(Deviation value)）	Nd(Deviation value)	Sm(Deviation value)	Eu(Deviation value)	Gd(Deviation value)	Tb(Deviation value)	Dy(Deviation value)	Ho(Deviation value)	Er(Deviation value)	Tm(Deviation value)	Yb(Deviation value)	Lu(Deviation value)	LREE average deviation degree	HRE Eaverage deviation degree	Deviation of(LREE-HREE)/2	Ce anomaly	Eu anomaly	Gd anomaly	Ce anomaly 1	Eu anomaly 1	Gd anomaly 1	La(deviation)/Yb(deviation)	Ce(deviation)/Yb(deviation)
0.95	No.1/Chondrite	0.8234	0.8886	0.7888	0.9261	0.9281	0.7691	0.9171	477.41	-441.78	62.435	-45.967	264.32	-226.33	1982.1	-3512.8	1563.9	0.0007	247.87	38.092	30.919	10.753	10.151	0.95	9.09587	5.36058	2.32201	-18.3187	3.03063	0.951429	1.01157	-0.178434	-0.630473	-0.607344	-0.416958	-0.0869872	-0.219408	1.1277	4.56909	0.21977	2.17466	12704.4	810.851	648.665	0.984872	0.759369	1.09588	-41.4565	-24.4321
0.89	No.2/Chondrite	0.8276	0.8889	0.7917	0.927	0.9322	0.7721	0.9219	482.66	-447.35	66.883	-50.435	267.05	-229.31	1984.5	-3514.8	1563.2	0.0004	250.45	37.848	30.471	11.184	10.563	0.89	8.53278	5.05105	1.83871	-18.6448	2.96309	0.251571	1.14585	-0.62904	-0.333763	-0.637633	-0.0519959	-0.728417	0.238697	0.991857	4.5296	0.23428	2.14766	12642	743.944	594.758	0.98878	0.712086	1.10381	35.7474	21.1609
0.98	No.3/Chondrite	0.8148	0.6531	0.74	0.9162	0.8762	0.7185	0.8606	375.82	-351.26	27.164	-17.954	192.09	-165.4	1684.5	-3018	1356.1	0.0003	179.76	26.745	20.505	10.976	10.331	0.98	7.81962	3.3398	0.750262	-14.9902	2.09755	1.01671	0.710786	0.125654	-0.502364	-0.64642	-0.538111	0.106444	-0.299348	1.03744	3.80164	0.210482	1.79558	6610.53	270.284	231.288	0.977036	0.691197	1.13393	-26.1222	-11.1569
1.39	No.4/Chondrite	0.8397	0.786	0.7851	0.9268	0.8832	0.7651	0.8692	427.19	-393.53	50.838	-34.179	231.59	-195.71	1768	-3137.6	1401.2	0.0029	217.12	35.965	30.021	9.2259	8.6921	1.39	6.40838	4.25374	2.92107	-15.7507	3.414	-1.22907	0.938584	0.355698	-0.752719	-1.17473	-0.489214	-0.132705	-0.00321846	1.25477	3.69318	0.303687	1.69474	10854.1	764.675	698.826	0.976021	0.6493	1.07526	-1991.13	-1321.67
1.58	No.5/Chondrite	0.8059	0.7499	0.7313	0.9097	0.8812	0.7098	0.8661	428.93	-402.15	31.419	-21.759	216.97	-187.69	1925.9	-3453.1	1551.8	0.0002	203.02	29.334	21.891	11.634	10.953	1.58	9.0493	4.53313	0.243831	-17.5657	2.27387	1.45221	0.77041	0.0160544	-0.610617	-0.62837	-0.351646	0.209594	-0.215186	0.814167	4.43583	0.180317	2.12776	8244.81	277.426	238.383	1.00276	0.673008	1.14411	-42.0534	-21.0661
1.79	No.6/Chondrite	0.7987	0.4541	0.726	0.9111	0.8713	0.7043	0.8549	518.06	-485.05	27.024	-16.287	263.41	-227.52	2390.2	-4291.5	1931.1	0.0003	246.38	35.947	26.929	11.327	10.656	1.79	11.6133	5.07884	0.193238	-21.6066	2.19235	2.53586	1.26084	-0.0351351	-0.888276	-0.929828	-0.445662	-0.199087	-0.307486	1.54705	5.53665	0.30961	2.61352	12293.1	479.372	377.344	0.991494	0.786682	1.14294	-37.7686	-16.5173
2.14	No.7/Chondrite	0.8145	0.6905	0.752	0.9178	0.8925	0.731	0.878	460.73	-429.84	37.339	-25.645	241.13	-207.75	2034.3	-3635.5	1629.7	0.0003	225.77	33.445	25.79	11.215	10.565	2.14	9.00717	4.74102	1.4275	-18.5625	2.15511	1.25364	0.973603	0.108547	-0.628504	-0.932034	-0.479525	-0.22836	-0.128078	1.31426	4.59494	0.28078	2.15708	10377.8	456.143	373.767	0.986899	0.737707	1.12562	-70.3254	-37.0165
2.25	No.8/Chondrite	0.7787	0.8029	0.7085	0.8929	0.8803	0.6871	0.8656	722.34	-679.81	55.08	-39.929	357.94	-310.95	3281.8	-5896.1	2653.2	0.0002	334.76	47.066	33.946	12.24	11.531	2.25	17.2419	7.9815	-0.819618	-31.7952	3.97067	3.40843	1.17516	-0.000798347	-0.840689	-0.998675	-0.360154	-0.13936	-0.178262	1.34145	8.17287	0.292515	3.94018	22054.2	601.63	535.575	1.01263	0.648639	1.10399	-96.7227	-44.7741
4.51	No.9/Chondrite	0.8446	0.5581	0.7602	0.9251	0.8473	0.739	0.8306	384.21	-355.55	33.377	-20.011	198.33	-167.49	1660.1	-2965.2	1331.9	0.0032	185.71	30.891	25.439	8.9642	8.4291	4.51	5.76429	4.37603	1.61687	-13.9264	2.68393	-0.520929	1.09847	0.323444	-0.967756	-1.06144	-0.424322	-0.349304	-0.139374	1.51709	3.28177	0.322317	1.47973	8197.69	507.81	497.174	1.00294	0.632795	1.12478	-41.3585	-31.3978
6.15	No.10/Chondrite	0.7552	0.7363	0.6837	0.8822	0.886	0.662	0.8711	606.47	-572.77	42.277	-30.994	293.72	-256.11	2844.7	-5127.4	2313.3	7e-05	274.48	37.662	26.281	12.786	12.04	6.15	17.4178	5.08534	-2.8399	-27.4909	2.99932	4.83779	1.17224	-0.187341	-0.844366	-0.697278	-0.357022	-0.00186603	-0.318066	1.23139	7.48479	0.25947	3.61266	14249.1	367.329	315.963	0.998942	0.739478	1.13859	-54.7616	-15.9883
6.54	No.11/Chondrite	0.8103	0.774	0.7496	0.9061	0.8604	0.7291	0.8453	560.94	-522	49.648	-33.354	292.27	-250.24	2400.3	-4281.8	1917.7	0.0011	273.75	42.125	33.096	10.349	9.7424	6.54	8.18054	9.11907	2.58865	-22.8991	3.68795	-0.714429	1.23218	-0.200948	-0.577225	-1.30035	-0.455812	0.0775954	0.195182	1.02974	5.33635	0.316567	2.50989	16672.9	707.159	648.803	1.04792	0.593914	1.06544	41.9125	46.721
7.41	No.12/Chondrite	0.8311	0.5795	0.7492	0.9208	0.8761	0.7278	0.8608	418.7	-392.07	31.065	-21.556	214.74	-185.79	1847	-3305.1	1482.5	0.0002	201	29.047	21.733	11.761	11.071	7.41	6.96863	5.25529	1.0573	-15.9593	1.94669	0.733571	1.20536	-0.136748	-0.862305	-0.696167	-0.494856	-0.0986492	-0.236823	1.32359	3.82133	0.273237	1.77405	8090.44	265.875	235.699	1.02371	0.628295	1.19644	-29.4255	-22.1908
[truncated: 91 more columns]
